# Supplementary material for: Enrichment of Tumor-Infiltrating B Cells in Group 4 Medulloblastoma in Children
Source: Int J Mol Sci. 2022 May 9;23(9):5287. doi: 10.3390/ijms23095287 (PMC9101625; doi:10.3390/ijms23095287)
Supplement: Supplementary file 1 [file ijms-23-05287-s001.zip]

Archive with 1 entries (1 files):
- ijms-1628404-supplementary.pdf
